# Supplementary material for: Prenatal Diagnosis of Isolated Single Umbilical Artery: Incidence, Risk Factors and Impact on Pregnancy Outcomes
Source: Medicina (Kaunas). 2023 Jun 3;59(6):1080. doi: 10.3390/medicina59061080 (PMC10305276; doi:10.3390/medicina59061080)
Supplement: Supplementary file 1 [file medicina-59-01080-s001.zip]

Archive with 1 entries (1 files):
- medicina-2366266-supplementary.pdf
